# Supplementary material for: Synthesis and Sintering of Nonstoichiometric (Mo0.2Nb0.2Ta0.2Ti0.2W0.2)Cx Nanoscale Powders for Highly-Dense Ceramics
Source: Materials (Basel). 2025 Sep 12;18(18):4293. doi: 10.3390/ma18184293 (PMC12471743; doi:10.3390/ma18184293)
Supplement: Supplementary file 1 [file materials-18-04293-s001.zip]

Archive with 1 entries (1 files):
- materials-3834704-supplementary.pdf
